# Supplementary material for: Job satisfaction, burnout, and safety behavior in air traffic controllers: a mediation analysis and decision tree insights
Source: Front Public Health. 2025 Sep 12;13:1626328. doi: 10.3389/fpubh.2025.1626328 (PMC12464003; doi:10.3389/fpubh.2025.1626328)
Supplement: Supplementary FILE 1 — The dataset used in this study. [file Table_1.XLSX]

## Sheet: Sheet1
安全	满意	倦怠	您的工作年限	您的婚姻情况	您所在岗位	您的职务
5	4	0.933333	1	2	2	3
4.33333	3.71429	2.93333	2	2	2	3
4.5	2.85714	3.06667	1	1	2	3
4	2.85714	2.8	1	2	2	3
4.16667	3.21429	2.06667	1	2	2	3
4.33333	3.28571	3.4	1	1	2	3
3.66667	2.92857	3.06667	2	2	2	3
4.33333	2.71429	3.06667	2	1	2	3
3.66667	3.42857	2.4	2	2	2	3
4.5	2.85714	2.93333	1	2	2	3
3.83333	2.78571	3.8	1	1	2	3
5	3.14286	2.53333	1	1	2	3
4.83333	4	1.33333	3	1	2	3
3.66667	2.35714	4.46667	1	2	2	3
5	4.5	1.66667	1	2	2	3
5	2.71429	2.46667	3	1	2	3
3	2.57143	4.73333	1	2	2	3
5	3.42857	2.6	1	2	2	3
5	3.57143	1.53333	2	2	2	3
3.5	2.21429	3.8	4	1	2	3
4	4	1.13333	4	1	2	3
4.33333	3.07143	3.6	1	2	2	3
4.5	4.57143	0.8	1	2	2	3
3.83333	2.85714	2.4	2	1	2	3
4	3.85714	2.8	2	2	2	3
4.5	4.07143	1.93333	1	1	2	3
4.66667	3.57143	1.66667	2	1	2	3
4.66667	3.07143	2.8	1	2	2	3
3.66667	2.92857	2.8	2	1	2	3
4.66667	3.28571	1.4	1	2	2	3
2.83333	2.07143	4.53333	1	2	2	3
3.16667	1.92857	3.06667	1	2	2	3
5	4.21429	1.8	1	2	2	3
4	2.28571	2.26667	2	2	2	3
4	4.07143	3.6	1	2	2	3
5	4.14286	2.6	1	2	2	3
4	2.57143	3.86667	2	2	2	3
4.33333	2.5	3.66667	2	1	2	3
3.5	2.14286	2.86667	1	2	2	3
3.66667	2.71429	3.33333	3	1	1	3
3.83333	2.92857	2.4	1	2	2	3
3.66667	2.28571	3.13333	2	1	2	3
5	5	1.66667	3	1	2	1
4.66667	4	1.66667	4	1	2	1
4.66667	4.35714	1.53333	1	2	2	3
3.83333	2.5	2.93333	2	1	2	3
5	1.92857	4.13333	1	2	2	3
3	3	3	1	2	2	3
3	3.07143	3.06667	1	2	2	3
3.66667	3.64286	1.53333	2	1	1	3
4	3.92857	2.53333	1	2	1	3
5	3.07143	2	1	2	2	3
3.83333	2.42857	2	4	1	1	2
4.5	3.42857	2.53333	3	1	2	3
3.16667	3.42857	3	4	1	1	3
5	5	0.8	1	2	2	3
4	3.57143	2.06667	4	1	2	3
4.66667	3.71429	1.66667	1	2	2	3
3	2.64286	3.06667	2	1	2	3
5	4.07143	2.86667	2	1	2	3
3.83333	3.14286	1.86667	2	1	2	3
3.83333	2.71429	2.86667	1	2	2	3
3	3	2.93333	1	2	2	3
5	4.85714	0.2	2	2	2	1
5	3.28571	0.4	1	2	2	3
5	4.57143	1.26667	2	2	2	3
3.33333	3.42857	2.93333	1	1	2	3
4.5	3.21429	3.66667	1	2	2	3
3.83333	3.21429	1.93333	2	1	2	3
4	3.78571	1.06667	2	1	2	3
3.83333	3.21429	1.66667	4	1	2	2
5	2.92857	1.66667	3	1	2	3
4	3.64286	2.2	3	1	2	3
3.83333	3.78571	2	2	1	2	3
4.5	3.42857	1.6	3	2	2	3
5	2.78571	0.8	2	1	2	3
4	3.21429	2.33333	1	2	2	3
3.66667	4	3.2	3	1	2	3
5	4	1.33333	1	2	2	3
3.66667	2.92857	2.33333	2	1	2	3
3.66667	3.28571	2.26667	2	1	2	3
3.83333	3.42857	2.6	4	1	2	1
4	3	1.93333	2	2	2	3
4	3.85714	2.53333	1	2	2	3
4.66667	3.85714	1	3	1	2	3
3.66667	2.57143	2.53333	4	1	2	3
4.16667	3.57143	2.53333	1	2	2	3
4.33333	4.21429	2.33333	1	2	2	3
3.66667	2.85714	0.866667	2	1	2	3
4	3.57143	1.86667	3	1	2	2
4.5	4.64286	2.66667	3	1	2	3
4.16667	3.64286	1.66667	2	2	2	3
5	3.92857	2.06667	2	1	2	3
3.33333	2.64286	2.8	3	1	2	2
4.33333	2.85714	2.2	3	1	2	3
5	5	0.266667	2	2	2	3
4.83333	3.85714	1.06667	2	1	2	1
4.5	2.28571	0.933333	3	1	2	1
3.83333	3.42857	2.4	1	2	2	3
3.83333	3.5	3.53333	3	1	2	3
1	1	2.4	1	2	1	1
5	4	0.6	1	2	2	3
5	4.42857	0.266667	1	2	2	3
4.16667	2.92857	1.46667	2	2	2	3
5	3.07143	2.53333	2	1	2	3
3.66667	3.85714	2.26667	1	2	2	3
5	3.92857	1.06667	3	1	2	3
3.33333	1.78571	3.6	1	1	2	3
4.33333	3.42857	1.73333	1	1	2	3
5	3.5	1	1	2	2	3
3.66667	2.35714	3.6	2	1	2	3
4	3.71429	2.8	1	2	2	3
4.66667	3.78571	2.06667	1	1	2	3
5	3.78571	1.86667	2	1	2	3
4	3.85714	2.8	1	2	2	3
3.66667	3.78571	2.4	3	2	2	2
4.66667	3.28571	2.06667	1	2	2	3
4	4	2.13333	2	1	2	3
2.5	2.5	4.93333	2	1	2	3
3	2.14286	3.53333	1	1	2	3
4	3.71429	4.13333	2	1	2	3
2.83333	2.5	3.2	1	2	2	3
4.16667	4.14286	1.2	2	1	2	3
4	4.07143	1.26667	2	1	2	3
3.83333	3	2.6	2	1	2	3
4.5	4.5	0.533333	1	2	2	3
4	3.92857	1.93333	1	2	2	3
4.33333	4.14286	1.6	1	2	2	3
3.66667	3.85714	1.86667	2	1	2	3
4	3.85714	1.13333	2	1	2	3
4.33333	4	1.33333	2	1	2	3
3.5	4.14286	1.2	2	2	2	3
4.16667	4	1.13333	2	1	2	3
3.83333	3.64286	0.466667	1	1	2	3
4.5	4.21429	1.53333	3	1	2	3
3.16667	2.64286	4.33333	3	2	2	3
3.83333	4	3.4	2	1	2	3
3.83333	3.5	1.66667	3	2	2	3
4	4	1.33333	2	1	2	3
4.5	4.42857	0.466667	2	1	2	3
4.5	3.78571	1.86667	2	1	2	3
4.33333	4.07143	1.6	2	1	2	3
4.16667	4.14286	1.4	3	2	2	3
3.83333	3.85714	1.73333	2	1	2	3
4	4.14286	1.73333	2	1	2	3
3	2.5	2.53333	3	2	2	3
4.16667	4.28571	1.13333	1	1	2	3
3.33333	3.85714	1.66667	4	2	2	3
3.66667	3.71429	0.866667	1	1	2	3
3.66667	4.07143	1.86667	3	1	2	3
4.16667	3	2.13333	1	1	2	3
1.33333	2.64286	4.06667	3	1	2	3
4.83333	2	2.66667	3	1	2	3
3.83333	2.28571	3.26667	2	2	2	3
4.33333	3	2.06667	1	2	2	3
4.33333	3.42857	2.26667	1	2	2	3
4.16667	4.07143	1	3	1	2	2
4.66667	4.07143	2.6	3	1	2	3
5	3.21429	1.26667	4	1	2	1
4.66667	2.78571	0.733333	2	2	2	3
4.5	2	2.2	2	1	2	3
3.83333	3.14286	2.26667	2	2	2	3
4.5	2.92857	2.46667	2	1	2	3
5	3.64286	1.6	2	1	2	2
4.33333	3.42857	2.66667	2	1	2	2
4.83333	2.21429	2.13333	4	1	2	1
4	3.21429	2.73333	3	1	2	1
4.5	3.92857	1.73333	3	1	2	3
4.66667	3.78571	2.6	2	1	2	3
3.66667	2.21429	4	2	2	2	3
4.33333	2.5	2.66667	3	1	2	1
5	1.64286	2.2	2	1	2	3
4.5	2.42857	2.6	4	1	2	1
3	2.5	2.93333	3	1	2	3
5	3.5	2.8	2	1	2	3
4.33333	3.71429	1.26667	4	1	2	3
3.16667	3.28571	1.93333	1	2	2	3
3.5	2.57143	3	1	2	2	3
4	3.35714	2.13333	2	2	2	1
5	3.85714	1.33333	2	1	2	3
3.5	2.64286	2.66667	3	1	2	1
4	3.5	2.93333	1	2	2	3
4.5	3.21429	1.66667	2	2	2	3
4	2.21429	2.66667	3	1	2	3
4.5	2.57143	1.33333	1	2	2	3
4.16667	3.28571	2	2	1	2	3
4	2.92857	2.2	3	1	2	3
5	3.64286	2.13333	3	1	2	3
4	2.64286	2.06667	1	2	2	3
4.5	2.5	1.93333	3	1	2	3
4.83333	3.42857	2.46667	4	1	2	1
4.66667	2.42857	3.8	4	1	2	1
4.16667	3.28571	2.4	4	1	2	1
4.5	3.57143	2.33333	4	1	2	1
4.83333	3.21429	1.86667	3	1	2	3
4.33333	3.07143	2.46667	3	1	2	1
3.83333	2.57143	2.2	3	1	2	3
5	4.92857	0.333333	1	2	2	3
3.83333	2.92857	2.93333	2	2	2	3
5	3.28571	0.733333	2	1	2	3
4.33333	4.35714	1.93333	1	2	2	3
3.83333	2.92857	2.33333	3	1	2	3
3.33333	2.57143	3.13333	1	2	2	3
4.16667	2.28571	2.06667	3	1	2	3
4.5	3.92857	2.26667	1	2	2	3
4.83333	4	2	1	2	1	3
4	4.07143	2.13333	1	2	1	3
4	2.5	3.26667	1	2	2	3
4.33333	4.42857	1.06667	1	2	2	3
4.16667	2.71429	0.666667	3	2	2	3
4.66667	4.21429	1.53333	3	1	2	3
5	3	0.6	1	2	2	3
3.83333	3.28571	1.86667	3	1	2	3
4.5	3	2.2	2	2	2	3
3.83333	3.35714	2.8	1	1	2	3
3.83333	3.28571	3.2	2	1	2	3
3.66667	4.07143	1.8	1	2	1	3
3.33333	2.21429	2.86667	2	1	2	3
4.16667	4.28571	2.2	1	2	2	3
4	3.35714	2.06667	1	2	2	3
4.33333	4.92857	1.06667	1	2	2	3
4.33333	1.85714	3.8	1	2	2	3
3.66667	3.21429	2.26667	3	1	2	3
3.66667	3.42857	3.13333	2	2	2	3
4.5	3.85714	1.6	3	1	2	3
5	3.5	2.4	1	2	2	3
3.83333	4.28571	2.13333	1	2	2	3
4.83333	2.35714	2.53333	3	1	1	3
4.83333	4.14286	1	3	1	2	3
4	3.28571	2.4	1	1	2	3
3.5	2.92857	1.4	2	2	2	3
3.16667	2.21429	1.8	2	1	1	3
4.16667	2.5	3.46667	1	2	2	3
3.66667	2.5	2.46667	2	2	2	3
5	3.42857	3.6	1	1	2	3
4.16667	2.64286	3.8	2	1	2	3
3.16667	2.21429	3.13333	2	2	2	3
3.83333	3.28571	1.66667	2	1	2	3
3.83333	2.57143	1.53333	2	2	1	3
4.16667	3.28571	2.66667	2	1	2	3
4.33333	1.71429	2.8	2	1	2	3
3.83333	2	4.46667	1	2	2	3
3.83333	3	2.86667	2	1	1	3
4.5	2.07143	2.73333	3	1	1	3
2.33333	3.28571	4.53333	3	1	2	2
4.16667	1.35714	4.8	2	1	1	3
2	2.14286	2.66667	1	1	2	2
4	3.78571	2.13333	1	2	1	3
4.66667	3.92857	3.33333	1	2	2	3
1	1	4.53333	3	1	1	3
5	2	3.86667	1	2	2	3
3.83333	2.64286	2.46667	3	1	2	3
3.66667	2.64286	2.6	1	2	1	3
4.66667	3.71429	1.26667	1	2	2	3
3.83333	4.28571	1.26667	4	1	2	3
4.83333	2.14286	3.73333	1	2	2	3
4	2.71429	3.13333	1	2	2	3
4	3.21429	1.2	1	2	2	3
2.33333	2.14286	3.06667	1	1	2	3
4.83333	4	1.73333	1	2	2	3
3	3.14286	3	1	2	2	3
4.16667	2.14286	2.2	2	2	1	3
4.5	3.78571	2.4	2	1	2	3
5	3.92857	1.13333	2	2	2	3
3.33333	3.28571	2.4	2	1	2	3
4	2.92857	2.73333	2	1	2	3
4.83333	2.21429	2.13333	3	1	2	3
3.5	3.35714	2.86667	1	2	2	3
4	3.35714	2.06667	4	1	2	3
4.16667	3.78571	1.53333	1	2	2	3
5	5	2.06667	1	2	2	3
3.16667	2.35714	4.66667	2	2	2	3
4.16667	2.64286	2.26667	2	1	2	3
3	3	2.13333	2	1	2	3
2.66667	2.42857	3.46667	2	2	2	3
4	3.35714	2.73333	2	1	2	3
4.5	3.92857	1.46667	2	1	2	3
3.83333	2.85714	2.53333	3	1	2	1
4.66667	2.71429	2.8	2	1	2	3
4.5	2.92857	3.33333	3	1	2	3
4.66667	3.07143	2	2	1	2	3
4.66667	2.92857	2.73333	1	2	2	3
5	2.85714	3.2	2	1	2	3
3	2	4.46667	2	1	2	3
4.16667	2.35714	2.06667	3	1	2	3
3.33333	3.07143	3.2	3	1	2	3
5	3.85714	0.866667	3	1	2	3
4	3.28571	2.8	2	2	2	3
5	5	2.53333	1	2	2	3
3	2.35714	3.26667	2	2	2	3
5	3.07143	1.8	3	1	2	1
4.83333	3.35714	1.86667	2	1	2	3
4.5	1.92857	3	2	1	2	3
2.83333	2.35714	3.26667	1	2	2	3
4.16667	3.42857	2.2	1	1	2	3
3.66667	2.78571	3	3	1	2	3
4.16667	4	2.53333	3	1	2	1
3.83333	4.07143	2.06667	1	2	2	3
4.33333	3	2.46667	3	1	2	3
4.66667	4.71429	1.93333	1	2	2	3
4.33333	3.35714	2.2	2	2	2	2
4.66667	4.42857	0.733333	4	1	2	1
4.66667	4.28571	0.866667	3	1	2	1
4.83333	4.14286	2.66667	3	2	2	3
2.66667	2.35714	2.33333	3	2	2	3
4.16667	3.14286	1.46667	1	2	2	3
4	3.28571	2.13333	3	1	2	3
2.5	3.07143	3.2	3	1	1	1
4.16667	2.57143	1.93333	3	2	2	3
5	2.85714	1.13333	2	1	2	3
4.66667	2.64286	1.2	2	2	2	3
4.83333	2.71429	1.86667	3	1	2	3
3.83333	3.71429	2.46667	3	1	2	3
3	2.42857	2.46667	3	1	2	3
5	4.14286	1.93333	3	1	2	3
3.83333	3	2.4	3	1	2	3
4.16667	4	1.6	1	1	2	1
4	2.5	2.4	3	1	2	3
4.83333	2.57143	2.86667	3	1	2	3
4	2.85714	2.26667	3	1	2	3
4.33333	3	1.93333	3	1	2	3
4.33333	4.35714	1.13333	4	1	2	1
3	1	6	2	2	2	3
4.5	3.85714	2.66667	2	1	2	3
4.83333	3.28571	2.26667	3	1	2	3
3.5	3.57143	2.73333	2	1	2	3
4.5	3.92857	1.06667	2	1	2	3
5	3.07143	2.8	3	1	2	3
3.16667	1.85714	3.4	3	1	2	3
5	3.92857	2.73333	1	2	2	3
4	2.5	2.53333	2	1	2	3
4	3	1.86667	3	1	2	1
5	4.5	1.26667	3	1	2	3
4	3.85714	1.4	1	1	2	3
3.33333	2.57143	2.46667	3	2	2	3
4.5	2.71429	3.4	1	2	2	3
3	2.35714	3.6	3	1	2	3
4.83333	1.42857	2.66667	2	2	2	3
4	3.07143	1.86667	1	2	2	3
5	4.5	2.53333	1	2	1	3
5	5	2.66667	2	1	1	1
5	4	2.26667	3	1	1	3
4.33333	5	1.66667	4	1	1	2
5	4.71429	0.933333	3	1	2	1
4	4	2.73333	1	2	1	3
4	4	2.8	2	2	1	3
4	3.57143	2.73333	3	1	2	3
3.66667	2.71429	3	2	1	2	3
2.33333	2.35714	2.73333	1	2	2	3
3.66667	2.71429	2.46667	1	2	1	3
3.83333	2.71429	3.33333	1	2	2	3
4	3.14286	1.93333	2	1	2	3
5	3.14286	1.73333	1	2	2	3
4.83333	2.78571	3	1	2	2	3
3.33333	2.78571	3.66667	1	2	2	3
4.66667	4.21429	1.13333	2	1	2	3
4	3.5	1.66667	2	2	2	3
